# Supplementary material for: Research on the impact path of virtual streamers characteristics on agricultural product consumers’ purchase intention
Source: PLoS One. 2025 Aug 21;20(8):e0330021. doi: 10.1371/journal.pone.0330021 (PMC12370045; doi:10.1371/journal.pone.0330021)
Supplement: S1 Data — (XLS) [file pone.0330021.s001.xls]

## Sheet: 4.6
Gender	Age	Educational Level	Occupation	Disposable Income	experience with Virtual Streamers	TB	JD	PDD	DY	KS	OThers	EIV1	EIV2	EIV3	AF1	AF2	AF3	AF	PR1	PR2	PR3	PR	AN1	AN2	AN3	AN	RE1	RE2	RE3	RE	CP1	CP2	CP3	CP	EP1	EP2	EP3	EP	PI1	PI2	PI3	PI	dl	score	HI1	HI2	HI3	FAC1_1	FAC2_1
1	1	1	1	1	1	0	1	1	1	0	0	3	4	5	2	2	2	2	1	1	2	1.33333	2	3	3	2.66667	2	4	2	2.66667	2	3	2	2.33333	2	2	2	2	2	1	2	1.66667	4	94	4	2	5	-2.04894	0.93609
1	1	1	3	1	1	0	1	0	1	0	0	3	4	3	2	2	3	2.33333	3	2	2	2.33333	3	2	3	2.66667	4	2	3	3	3	3	2	2.66667	2	2	3	2.33333	2	2	2	2	4	88	3	3	4	-1.32657	0.64407
1	1	1	1	1	1	0	1	0	1	0	0	5	5	5	2	2	2	2	3	3	3	3	3	2	2	2.33333	2	3	4	3	2	3	2	2.33333	2	3	2	2.33333	2	2	2	2	4	90	5	5	5	-1.47291	0.643343
1	2	1	4	1	1	1	0	0	1	0	0	5	5	5	2	2	2	2	3	3	3	3	3	4	4	3.66667	3	3	4	3.33333	3	3	3	3	3	2	2	2.33333	4	3	3	3.33333	4	85	4	3	3	-0.456748	1.23851
1	1	2	1	1	1	1	0	0	1	0	0	3	4	5	1	2	3	2	2	2	3	2.33333	2	2	3	2.33333	2	2	2	2	2	2	2	2	2	2	2	2	2	1	2	1.66667	4	94	2	3	2	-2.11856	-0.142366
1	1	2	2	1	1	0	1	1	0	1	0	5	5	5	2	2	2	2	3	3	4	3.33333	3	3	3	3	2	3	2	2.33333	3	4	4	3.66667	2	1	3	2	1	2	2	1.66667	4	89	5	4	4	-1.08742	0.0549968
1	1	2	3	1	1	1	0	0	1	0	0	3	5	4	1	1	1	1	2	1	1	1.33333	3	3	2	2.66667	3	2	3	2.66667	1	4	3	2.66667	3	2	2	2.33333	1	1	2	1.33333	4	88	4	4	5	-2.23881	1.93401
1	1	2	2	1	1	0	0	1	1	0	0	4	5	5	2	2	1	1.66667	2	3	2	2.33333	5	3	3	3.66667	3	2	3	2.66667	2	3	3	2.66667	3	2	2	2.33333	2	1	2	1.66667	4	92	4	5	4	-1.4232	1.16318
1	2	2	1	1	1	0	0	0	1	1	0	3	3	4	3	3	3	3	3	3	4	3.33333	3	3	4	3.33333	2	2	2	2	1	3	2	2	1	1	1	1	2	3	3	2.66667	4	90	3	3	3	-1.37227	-1.18985
1	2	2	5	1	1	1	0	0	1	0	0	5	4	4	2	2	2	2	5	3	3	3.66667	4	4	5	4.33333	2	3	3	2.66667	2	2	2	2	2	2	2	2	3	3	3	3	4	85	4	5	5	-0.74223	0.533707
1	2	2	3	1	1	1	0	0	1	0	0	3	3	3	2	2	2	2	3	2	3	2.66667	2	2	2	2	2	2	2	2	2	3	2	2.33333	2	2	2	2	2	2	3	2.33333	4	90	3	3	3	-1.85124	-0.316634
1	3	2	3	1	1	1	1	0	0	0	0	5	4	4	3	3	4	3.33333	3	2	3	2.66667	2	3	3	2.66667	3	3	4	3.33333	3	3	4	3.33333	2	2	2	2	4	2	5	3.66667	4	89	4	5	4	-0.364832	-0.123021
1	1	3	1	1	1	0	1	0	1	0	0	5	4	4	2	2	3	2.33333	2	3	4	3	3	3	3	3	4	3	3	3.33333	3	3	2	2.66667	2	2	2	2	4	4	3	3.66667	4	90	4	4	5	-0.621208	0.724336
2	1	3	1	1	1	1	1	0	0	0	0	4	4	4	1	1	1	1	2	3	3	2.66667	2	2	2	2	2	2	2	2	3	2	1	2	2	2	2	2	2	2	3	2.33333	4	93	4	5	5	-2.17996	0.565845
2	1	3	1	1	1	0	0	1	1	0	0	3	3	3	2	2	3	2.33333	3	3	2	2.66667	3	3	3	3	2	3	4	3	2	3	2	2.33333	3	2	2	2.33333	2	2	2	2	4	93	3	3	3	-1.30708	0.625883
2	1	3	2	1	1	0	0	1	1	1	0	3	3	4	2	2	2	2	2	2	3	2.33333	3	3	3	3	2	3	3	2.66667	2	2	3	2.33333	3	2	2	2.33333	2	2	2	2	4	89	3	4	4	-1.53865	0.68182
2	1	3	5	1	1	0	0	0	1	1	0	3	4	3	2	2	2	2	4	3	4	3.66667	3	3	3	3	2	3	3	2.66667	3	3	3	3	1	3	3	2.33333	3	3	3	3	4	37	3	4	3	-0.675022	0.20888
1	2	3	1	1	1	1	0	0	1	0	0	4	5	5	2	1	2	1.66667	4	4	5	4.33333	3	3	3	3	2	2	1	1.66667	3	3	2	2.66667	3	1	2	2	2	1	2	1.66667	4	91	1	2	3	-1.35618	-0.689506
2	2	3	4	1	1	0	1	0	1	0	0	4	3	4	2	2	2	2	2	3	2	2.33333	3	3	3	3	2	2	2	2	4	4	3	3.66667	2	2	2	2	3	2	2	2.33333	4	88	4	5	5	-1.2273	0.0447024
2	2	3	5	1	1	1	0	0	1	0	0	5	4	5	2	2	2	2	2	4	2	2.66667	3	2	2	2.33333	4	2	4	3.33333	2	2	2	2	1	3	2	2	4	3	5	4	4	89	5	5	5	-1.10121	0.971191
2	2	3	3	1	1	1	0	0	1	0	0	5	4	4	2	2	2	2	3	2	2	2.33333	4	3	3	3.33333	4	3	4	3.66667	3	4	3	3.33333	2	2	2	2	2	3	3	2.66667	4	89	4	4	4	-0.805281	1.77621
2	2	3	2	1	1	1	0	0	1	0	0	4	3	4	2	2	2	2	2	2	4	2.66667	3	3	4	3.33333	3	2	3	2.66667	3	4	3	3.33333	2	2	2	2	2	3	3	2.66667	4	90	4	5	4	-0.933089	0.662431
2	2	3	1	1	1	1	0	0	1	0	0	4	5	5	2	2	2	2	2	3	3	2.66667	3	3	3	3	3	3	3	3	2	2	3	2.33333	2	2	2	2	5	3	3	3.66667	4	90	4	5	4	-0.999086	0.815036
2	2	3	1	1	1	1	1	0	0	0	0	3	3	4	2	3	3	2.66667	3	4	4	3.66667	3	3	5	3.66667	2	2	2	2	2	3	3	2.66667	2	2	2	2	4	5	5	4.66667	4	92	3	3	3	-0.207647	-0.908876
2	2	3	4	1	1	0	0	1	1	0	0	5	4	4	2	3	3	2.66667	3	3	3	3	3	3	4	3.33333	3	3	3	3	2	4	2	2.66667	3	2	2	2.33333	2	3	3	2.66667	4	88	4	5	5	-0.720683	0.268232
1	3	3	2	1	1	0	1	1	0	1	0	3	3	3	3	3	3	3	3	3	3	3	2	3	3	2.66667	3	3	3	3	2	2	2	2	2	2	2	2	2	2	3	2.33333	4	36	3	3	3	-1.21153	-0.285861
2	3	3	2	1	1	0	1	1	0	1	0	5	4	4	3	2	3	2.66667	2	3	2	2.33333	3	1	3	2.33333	2	2	4	2.66667	2	2	3	2.33333	2	2	2	2	2	2	3	2.33333	4	90	4	5	4	-1.56035	-0.0360684
2	3	3	1	1	1	0	0	1	1	0	0	5	4	4	3	2	2	2.33333	3	3	2	2.66667	4	4	3	3.66667	2	3	2	2.33333	3	3	3	3	2	2	2	2	2	2	4	2.66667	4	91	4	4	5	-0.928458	0.0792668
2	3	3	4	1	1	0	0	1	1	0	0	4	4	4	3	3	3	3	2	2	2	2	3	3	3	3	4	4	4	4	2	3	2	2.33333	2	2	2	2	3	3	2	2.66667	4	91	4	5	5	-0.983799	1.14454
2	3	3	2	1	1	0	1	1	1	0	0	3	3	3	3	3	3	3	3	3	3	3	1	3	3	2.33333	3	3	3	3	2	3	2	2.33333	2	2	2	2	2	2	2	2	4	31	3	3	3	-1.29578	-0.346787
2	3	3	3	1	1	1	0	1	0	0	0	4	5	5	3	3	2	2.66667	2	2	2	2	3	2	3	2.66667	3	3	3	3	2	2	2	2	2	2	2	2	2	2	2	2	4	92	3	3	3	-1.65552	0.414498
2	3	3	2	1	1	1	0	0	1	0	0	5	5	5	3	3	3	3	4	5	5	4.66667	3	3	4	3.33333	5	5	5	5	4	4	5	4.33333	2	2	2	2	5	5	5	5	4	89	4	4	4	1.33826	1.27156
2	4	3	3	1	1	1	0	1	0	1	0	4	3	5	3	2	3	2.66667	2	2	3	2.33333	4	3	2	3	4	4	4	4	3	3	3	3	2	2	2	2	5	5	5	5	4	35	5	5	4	-0.12186	1.31879
2	4	3	1	1	1	0	1	1	0	1	0	5	5	5	4	2	2	2.66667	3	4	4	3.66667	3	3	3	3	2	2	2	2	3	4	5	4	2	2	2	2	4	2	3	3	4	92	4	5	5	-0.451782	-1.0515
1	5	3	3	1	1	1	0	0	1	0	0	5	4	5	4	2	2	2.66667	3	3	3	3	4	3	3	3.33333	5	4	2	3.66667	4	4	4	4	2	2	2	2	2	2	3	2.33333	4	88	5	5	4	-0.286066	0.879687
2	6	3	2	1	1	1	1	1	0	0	0	4	4	4	4	4	4	4	3	2	4	3	5	4	4	4.33333	2	2	2	2	3	4	3	3.33333	2	2	2	2	5	3	5	4.33333	4	88	5	5	4	0.234486	-1.76995
2	6	3	1	1	1	1	0	1	0	0	0	4	4	3	4	4	4	4	3	4	4	3.66667	4	4	4	4	3	3	3	3	3	3	4	3.33333	2	2	2	2	5	5	4	4.66667	4	91	4	5	5	0.633264	-1.1361
2	6	3	2	1	1	1	0	0	1	0	0	1	1	1	4	4	4	4	3	4	5	4	4	4	3	3.66667	3	5	4	4	3	3	3	3	2	2	2	2	3	2	4	3	4	34	3	3	3	0.295745	-0.367069
2	2	4	3	1	1	0	0	1	1	1	0	5	5	5	2	2	3	2.33333	3	3	2	2.66667	3	3	3	3	3	2	4	3	2	3	2	2.33333	3	2	2	2.33333	2	2	2	2	4	91	4	5	5	-1.30252	0.606317
2	4	4	1	1	1	1	0	0	1	0	0	4	5	4	3	2	3	2.66667	2	3	2	2.33333	3	1	3	2.33333	3	2	4	3	2	2	3	2.33333	2	2	2	2	2	2	3	2.33333	4	92	5	5	5	-1.47518	0.271235
1	2	1	2	2	1	1	0	1	0	1	0	5	4	4	2	2	1	1.66667	1	2	2	1.66667	3	3	2	2.66667	2	3	3	2.66667	4	4	4	4	3	2	3	2.66667	2	1	2	1.66667	4	91	5	5	4	-1.3441	1.18134
1	2	1	1	2	1	0	0	1	1	0	0	4	4	4	3	3	3	3	4	3	2	3	3	3	3	3	4	3	4	3.66667	3	4	3	3.33333	2	3	3	2.66667	5	3	4	4	4	36	5	5	5	0.0887328	0.488045
1	2	1	1	2	1	0	0	1	1	1	0	4	3	3	3	3	3	3	3	3	3	3	5	5	4	4.66667	4	3	4	3.66667	4	4	5	4.33333	3	3	2	2.66667	5	3	3	3.66667	4	37	4	3	4	0.759966	0.862929
1	2	1	2	2	1	1	0	0	1	0	0	5	4	3	2	2	3	2.33333	4	2	3	3	3	4	3	3.33333	4	3	3	3.33333	3	3	2	2.66667	3	3	3	3	3	2	4	3	4	96	4	5	5	-0.431156	0.830921
1	2	1	1	2	1	0	1	1	0	0	0	5	4	5	3	3	3	3	4	5	5	4.66667	5	3	4	4	3	2	2	2.33333	2	4	3	3	4	3	2	3	5	3	5	4.33333	4	36	5	5	5	0.596617	-1.15579
1	1	2	1	2	1	0	0	1	1	0	0	5	4	3	2	1	2	1.66667	3	3	3	3	3	3	3	3	4	4	3	3.66667	3	4	3	3.33333	3	2	3	2.66667	2	1	2	1.66667	4	94	5	4	4	-0.86975	1.76362
1	1	2	1	2	1	0	0	1	1	0	0	5	4	4	2	3	2	2.33333	2	2	2	2	3	3	3	3	3	3	3	3	4	4	3	3.66667	3	3	2	2.66667	2	3	3	2.66667	4	93	5	4	5	-0.724486	0.841826
1	1	2	2	2	1	0	1	1	0	1	0	5	5	3	2	2	1	1.66667	3	2	3	2.66667	3	2	3	2.66667	2	3	3	2.66667	2	3	2	2.33333	3	3	3	3	2	1	2	1.66667	4	95	4	5	5	-1.52013	0.843147
1	1	2	1	2	1	0	0	1	1	1	0	4	4	4	2	2	2	2	2	2	2	2	5	4	3	4	2	2	2	2	3	5	4	4	3	3	3	3	5	3	4	4	4	94	5	5	4	-0.228291	0.414168
1	1	2	1	2	1	0	1	0	1	0	0	4	5	4	2	2	3	2.33333	3	2	3	2.66667	3	3	3	3	2	2	2	2	3	4	4	3.66667	4	3	2	3	4	2	2	2.66667	4	86	5	4	4	-0.707294	-0.346357
1	2	2	1	2	1	0	1	0	1	0	0	5	5	4	3	3	3	3	3	3	3	3	4	5	5	4.66667	4	4	4	4	3	3	3	3	2	3	2	2.33333	3	3	3	3	4	96	5	5	5	0.150696	1.16421
1	2	2	2	2	1	1	0	0	1	0	0	3	5	4	2	3	3	2.66667	3	3	4	3.33333	4	4	3	3.66667	2	2	3	2.33333	4	2	3	3	2	3	3	2.66667	4	3	3	3.33333	4	98	5	5	5	-0.297535	-0.523032
1	2	2	1	2	1	1	0	0	1	0	0	4	3	4	2	2	2	2	3	3	3	3	1	2	2	1.66667	3	3	2	2.66667	2	2	2	2	3	2	3	2.66667	2	2	3	2.33333	4	91	4	4	4	-1.60327	0.102764
1	2	2	2	2	1	0	0	0	1	1	0	5	4	4	3	2	3	2.66667	2	2	3	2.33333	3	3	3	3	3	2	3	2.66667	2	3	2	2.33333	3	3	2	2.66667	3	2	2	2.33333	4	92	5	5	4	-1.18399	0.0490019
1	2	2	1	2	1	0	0	1	1	1	0	4	5	4	3	3	3	3	4	4	4	4	3	3	2	2.66667	3	3	3	3	3	3	2	2.66667	3	3	2	2.66667	3	3	3	3	4	83	5	5	4	-0.360072	-0.617527
1	2	2	4	2	1	1	0	1	0	0	0	4	5	4	2	3	2	2.33333	2	2	2	2	3	3	3	3	3	3	3	3	3	3	3	3	3	3	3	3	3	2	4	3	4	93	4	5	5	-0.75746	0.801381
1	2	2	2	2	1	1	0	1	0	1	0	3	4	4	2	2	2	2	3	3	2	2.66667	3	4	3	3.33333	3	3	2	2.66667	1	3	2	2	3	3	3	3	3	3	3	3	4	89	5	5	5	-0.98618	0.608994
1	2	2	4	2	1	1	0	1	0	1	0	3	4	3	2	2	2	2	3	4	3	3.33333	3	2	3	2.66667	3	3	3	3	3	4	3	3.33333	3	3	3	3	1	2	2	1.66667	4	94	5	5	4	-0.838839	0.650068
1	3	2	1	2	1	1	0	0	1	0	0	4	4	4	3	2	2	2.33333	2	3	2	2.33333	3	3	3	3	3	2	3	2.66667	3	2	2	2.33333	2	2	3	2.33333	2	2	2	2	4	92	5	3	4	-1.43458	0.340782
1	3	2	2	2	1	1	1	0	0	0	0	4	4	5	3	3	3	3	3	2	3	2.66667	3	3	3	3	2	2	2	2	2	2	2	2	2	3	2	2.33333	2	2	3	2.33333	4	96	5	5	5	-1.33363	-1.04667
1	3	2	2	2	1	1	0	1	0	1	0	1	5	4	3	3	3	3	4	5	4	4.33333	4	3	3	3.33333	3	3	3	3	3	3	3	3	2	2	3	2.33333	3	4	3	3.33333	4	94	4	5	5	0.0108155	-0.553119
1	3	2	2	2	1	1	0	1	0	0	0	4	4	5	3	3	3	3	4	3	4	3.66667	3	3	3	3	4	4	4	4	3	3	4	3.33333	3	2	3	2.66667	3	2	2	2.33333	4	88	5	5	5	-0.124636	0.590473
1	3	2	2	2	1	1	0	0	1	0	0	4	3	4	3	3	3	3	3	4	4	3.66667	2	2	3	2.33333	1	1	1	1	2	2	2	2	3	3	2	2.66667	2	2	3	2.33333	4	87	5	4	5	-1.36785	-2.51211
1	3	2	3	2	1	1	1	0	1	0	0	4	3	5	3	3	3	3	3	4	3	3.33333	4	3	3	3.33333	4	4	4	4	3	3	2	2.66667	3	2	3	2.66667	3	1	3	2.33333	4	88	5	5	4	-0.315573	0.759655
1	4	2	1	2	1	0	1	0	1	0	0	3	3	4	4	4	4	4	4	4	4	4	4	2	3	3	3	3	3	3	3	4	3	3.33333	2	3	2	2.33333	2	2	2	2	4	89	3	4	3	-0.1692	-1.39235
1	1	3	3	2	1	0	1	1	0	0	0	5	5	5	2	3	2	2.33333	5	4	5	4.66667	4	3	3	3.33333	3	4	2	3	3	4	4	3.66667	4	3	2	3	2	2	3	2.33333	4	95	2	2	2	0.0817429	-0.0021363
2	1	3	1	2	1	0	1	0	1	0	0	3	4	5	2	3	3	2.66667	3	3	3	3	3	4	3	3.33333	2	4	3	3	3	3	3	3	2	3	3	2.66667	4	3	4	3.66667	4	37	5	5	4	-0.235601	0.189666
2	1	3	1	2	1	0	0	1	1	1	0	4	3	4	2	2	2	2	4	4	4	4	3	3	3	3	3	4	2	3	4	5	4	4.33333	4	3	2	3	5	5	5	5	4	94	4	4	4	0.676388	0.458472
1	2	3	1	2	1	1	1	1	0	0	0	5	4	4	2	2	2	2	3	2	2	2.33333	3	4	3	3.33333	2	3	3	2.66667	2	2	2	2	2	4	3	3	3	4	3	3.33333	4	88	4	5	5	-0.989731	0.724691
1	2	3	2	2	1	1	0	0	1	0	0	3	3	4	2	4	3	3	4	4	4	4	5	5	4	4.66667	3	2	2	2.33333	3	4	3	3.33333	3	3	3	3	5	5	4	4.66667	4	90	4	4	3	0.803649	-0.814085
2	2	3	1	2	1	1	0	0	1	0	0	3	2	3	2	2	2	2	2	2	2	2	3	3	3	3	3	2	3	2.66667	3	4	3	3.33333	3	2	2	2.33333	2	2	4	2.66667	4	89	3	3	3	-1.10638	0.830002
2	2	3	1	2	1	1	0	0	1	0	0	4	3	3	2	2	1	1.66667	3	4	3	3.33333	2	3	2	2.33333	2	2	3	2.33333	3	3	3	3	3	2	2	2.33333	1	3	2	2	4	33	4	4	4	-1.39733	0.170374
2	2	3	5	2	1	1	0	0	1	0	0	3	4	3	2	2	2	2	3	3	2	2.66667	4	3	3	3.33333	3	3	3	3	3	4	2	3	2	3	2	2.33333	2	4	4	3.33333	4	88	3	4	3	-0.670171	1.00123
2	2	3	5	2	1	0	1	1	1	0	0	4	4	4	2	2	2	2	3	3	3	3	5	4	4	4.33333	3	2	2	2.33333	3	3	3	3	3	3	2	2.66667	2	2	2	2	4	83	3	3	2	-0.728885	0.437951
2	2	3	2	2	1	0	1	0	1	0	0	4	4	4	2	3	2	2.33333	3	3	3	3	3	3	3	3	3	3	3	3	2	3	2	2.33333	2	3	3	2.66667	4	2	3	3	4	89	4	4	4	-0.81019	0.413216
2	2	3	2	2	1	0	1	1	0	0	0	5	4	3	2	2	2	2	2	2	3	2.33333	3	3	3	3	3	3	3	3	3	4	3	3.33333	3	2	3	2.66667	1	1	3	1.66667	4	94	5	5	5	-1.1193	1.04539
2	2	3	2	2	1	1	0	0	1	0	0	4	3	4	2	3	3	2.66667	3	3	3	3	3	4	3	3.33333	2	3	3	2.66667	3	3	3	3	2	3	3	2.66667	4	3	4	3.66667	4	91	5	4	4	-0.316216	-0.137204
2	2	3	1	2	1	1	1	0	1	0	0	5	5	2	2	2	2	2	2	2	3	2.33333	4	4	4	4	2	4	3	3	3	3	3	3	2	3	3	2.66667	4	2	3	3	4	91	3	3	3	-0.589526	1.22074
2	2	3	3	2	1	1	0	1	0	0	0	3	4	4	2	1	2	1.66667	3	3	3	3	2	2	3	2.33333	2	3	2	2.33333	2	3	1	2	3	3	2	2.66667	1	2	2	1.66667	4	89	3	4	3	-1.76937	0.319029
2	2	3	2	2	1	0	1	1	0	0	0	4	4	4	2	3	3	2.66667	2	3	3	2.66667	3	3	3	3	3	3	3	3	3	3	3	3	3	3	3	3	4	5	5	4.66667	4	86	4	5	4	-0.0392952	0.246871
2	2	3	2	2	1	0	0	1	1	1	0	4	3	5	2	2	2	2	5	4	5	4.66667	5	4	3	4	3	3	3	3	4	3	3	3.33333	4	3	2	3	4	3	4	3.66667	4	40	4	4	4	0.420329	0.409201
2	2	3	1	2	1	1	0	0	1	0	0	4	4	4	2	2	2	2	3	3	3	3	3	3	3	3	3	3	3	3	4	4	3	3.66667	2	4	3	3	3	3	5	3.66667	4	80	3	4	3	-0.160119	0.77619
2	2	3	1	2	1	1	1	1	1	0	0	5	4	4	2	2	2	2	3	3	3	3	3	3	5	3.66667	5	5	5	5	2	2	3	2.33333	3	3	3	3	5	3	3	3.66667	4	84	5	4	3	0.000498547	2.84913
2	2	3	2	2	1	1	0	1	0	1	0	4	3	5	2	2	2	2	3	2	2	2.33333	4	4	3	3.66667	3	3	3	3	4	5	4	4.33333	3	3	3	3	3	4	5	4	4	85	5	4	5	0.116316	1.21931
2	2	3	1	2	1	1	0	0	1	0	0	5	5	5	2	2	2	2	2	3	3	2.66667	5	3	4	4	2	2	2	2	3	3	3	3	3	3	3	3	4	5	4	4.33333	4	90	2	2	2	-0.256446	0.174623
2	2	3	3	2	1	1	0	0	1	0	0	3	4	4	2	2	3	2.33333	3	3	2	2.66667	3	3	3	3	3	3	3	3	3	3	4	3.33333	3	3	3	3	2	2	3	2.33333	4	90	4	4	5	-0.661294	0.61534
1	3	3	2	2	1	1	0	0	1	0	0	4	3	4	3	3	2	2.66667	5	4	4	4.33333	4	5	4	4.33333	1	1	1	1	2	3	2	2.33333	3	2	2	2.33333	3	2	3	2.66667	4	94	4	5	4	-0.663825	-1.98593
1	3	3	2	2	1	1	1	1	0	0	0	5	5	3	3	2	3	2.66667	3	2	2	2.33333	3	3	2	2.66667	4	4	3	3.66667	3	4	4	3.66667	2	2	3	2.33333	3	2	3	2.66667	4	94	4	4	4	-0.606964	0.972358
1	3	3	1	2	1	0	1	0	1	0	0	1	1	1	3	3	3	3	3	2	3	2.66667	3	2	3	2.66667	3	3	3	3	3	3	3	3	3	2	3	2.66667	3	2	2	2.33333	4	94	1	1	1	-0.799958	-0.081754
1	3	3	2	2	1	0	0	1	1	0	0	4	3	5	3	3	3	3	3	3	4	3.33333	4	3	3	3.33333	4	4	4	4	2	3	2	2.33333	3	3	2	2.66667	3	3	4	3.33333	4	94	5	4	5	-0.157257	0.754845
1	3	3	3	2	1	0	1	0	1	0	0	5	5	4	3	3	3	3	3	3	3	3	3	3	3	3	4	3	3	3.33333	3	4	3	3.33333	3	2	3	2.66667	4	3	5	4	4	90	3	3	3	0.0300233	0.157921
2	3	3	5	2	1	0	0	1	1	0	0	5	5	5	3	3	3	3	5	4	4	4.33333	3	3	3	3	2	3	3	2.66667	3	2	2	2.33333	2	3	2	2.33333	5	2	3	3.33333	4	95	5	5	5	-0.36692	-1.0056
2	3	3	4	2	1	0	1	1	1	0	0	3	3	3	3	3	3	3	2	3	3	2.66667	2	3	2	2.33333	3	2	3	2.66667	3	3	3	3	2	3	2	2.33333	3	2	2	2.33333	4	94	3	3	3	-1.05448	-0.580821
2	3	3	1	2	1	0	0	1	1	0	0	3	4	4	3	3	2	2.66667	5	5	5	5	2	3	3	2.66667	3	2	3	2.66667	2	3	3	2.66667	3	2	2	2.33333	2	1	3	2	4	91	4	5	5	-0.640722	-0.976992
2	3	3	1	2	1	0	0	1	1	0	0	4	4	3	3	2	3	2.66667	5	5	4	4.66667	3	2	2	2.33333	4	5	5	4.66667	4	5	4	4.33333	3	2	2	2.33333	2	2	4	2.66667	4	91	5	4	5	0.349764	1.12813
2	3	3	4	2	1	0	1	1	1	0	0	5	5	5	3	2	3	2.66667	2	3	2	2.33333	3	2	3	2.66667	2	3	3	2.66667	2	2	2	2	2	2	3	2.33333	3	1	3	2.33333	4	31	5	5	5	-1.46097	-0.0158939
2	3	3	3	2	1	0	1	1	0	1	0	3	2	4	3	2	3	2.66667	3	3	2	2.66667	2	3	2	2.33333	2	2	2	2	3	2	2	2.33333	2	3	2	2.33333	3	1	2	2	4	91	4	4	3	-1.57751	-0.916041
2	3	3	1	2	1	1	0	0	1	0	0	5	5	5	3	2	1	2	2	2	3	2.33333	3	3	2	2.66667	2	3	3	2.66667	2	3	1	2	2	3	2	2.33333	3	2	3	2.66667	4	36	5	5	5	-1.55219	0.558366
2	3	3	1	2	1	1	1	0	0	0	0	4	5	4	3	2	3	2.66667	3	3	3	3	3	3	2	2.66667	2	3	3	2.66667	2	4	3	3	3	2	2	2.33333	1	1	2	1.33333	4	93	5	5	5	-1.26652	-0.196247
2	3	3	3	2	1	1	0	0	1	0	0	5	5	3	3	3	3	3	2	3	2	2.33333	3	3	3	3	2	2	2	2	3	4	4	3.66667	3	1	3	2.33333	2	1	2	1.66667	4	85	5	5	4	-1.09172	-0.850266
2	3	3	2	2	1	0	1	1	0	1	0	4	5	4	3	3	2	2.66667	3	3	4	3.33333	4	4	3	3.66667	2	3	3	2.66667	4	4	4	4	3	2	3	2.66667	3	4	4	3.66667	4	90	4	5	4	0.162286	-0.111265
2	3	3	1	2	1	0	1	0	1	0	0	5	5	3	3	3	2	2.66667	3	3	4	3.33333	4	4	3	3.66667	4	3	3	3.33333	4	4	4	4	3	2	3	2.66667	3	4	4	3.66667	4	91	4	4	4	0.33263	0.503342
2	3	3	2	2	1	0	1	1	0	1	0	5	5	5	3	3	3	3	4	3	5	4	3	3	3	3	3	2	2	2.33333	3	3	2	2.66667	4	2	2	2.66667	2	2	4	2.66667	4	95	4	5	5	-0.499969	-1.16845
2	3	3	4	2	1	0	1	0	1	0	0	4	3	4	3	3	2	2.66667	3	3	3	3	5	4	4	4.33333	3	2	2	2.33333	3	4	4	3.66667	2	3	3	2.66667	3	3	2	2.66667	4	86	5	5	4	-0.180252	-0.175498
2	3	3	1	2	1	1	0	0	1	0	0	5	5	3	3	4	3	3.33333	5	3	5	4.33333	3	3	3	3	3	2	2	2.33333	3	3	2	2.66667	2	3	3	2.66667	3	2	2	2.33333	4	94	4	4	4	-0.413705	-1.62732
2	3	3	1	2	1	1	0	0	1	0	0	3	3	2	3	3	2	2.66667	3	2	3	2.66667	3	3	3	3	3	2	2	2.33333	2	2	2	2	3	3	2	2.66667	3	3	4	3.33333	4	102	4	4	4	-0.972332	-0.431061
2	3	3	1	2	1	1	0	0	1	0	0	5	5	2	3	3	3	3	3	3	3	3	3	3	3	3	3	3	3	3	3	4	3	3.33333	3	2	3	2.66667	4	3	5	4	4	79	3	3	3	-0.0551484	-0.149383
2	3	3	2	2	1	1	1	1	1	0	0	5	4	5	3	2	3	2.66667	2	3	3	2.66667	3	3	3	3	2	3	2	2.33333	3	3	4	3.33333	2	3	3	2.66667	3	2	2	2.33333	4	105	5	5	5	-0.821941	-0.380762
2	3	3	3	2	1	1	0	1	0	0	0	2	4	4	3	2	3	2.66667	3	2	3	2.66667	4	5	5	4.66667	2	3	2	2.33333	2	3	3	2.66667	3	3	2	2.66667	2	2	3	2.33333	4	86	3	3	3	-0.598686	0.0197111
2	3	3	4	2	1	1	0	0	1	0	0	4	3	4	3	3	2	2.66667	2	2	3	2.33333	2	3	2	2.33333	3	3	3	3	3	3	3	3	3	3	2	2.66667	3	3	3	3	4	92	4	4	4	-0.878794	0.190595
2	3	3	2	2	1	1	1	1	0	0	0	4	5	5	3	3	3	3	3	3	3	3	2	1	3	2	3	3	3	3	3	3	3	3	3	2	3	2.66667	2	1	3	2	4	35	5	5	5	-0.963838	-0.338534
2	3	3	1	2	1	1	0	0	1	0	0	4	3	4	3	3	2	2.66667	4	3	5	4	2	2	2	2	3	3	3	3	4	5	3	4	3	3	2	2.66667	2	2	3	2.33333	4	72	5	5	5	-0.377411	-0.390814
2	3	3	1	2	1	1	0	0	1	0	0	5	5	4	3	3	3	3	3	3	3	3	3	2	2	2.33333	4	4	4	4	2	2	2	2	3	2	3	2.66667	2	1	2	1.66667	4	88	3	3	3	-1.08307	0.645647
2	4	3	2	2	1	1	0	0	1	0	0	4	3	4	3	2	3	2.66667	3	4	3	3.33333	4	4	4	4	3	3	3	3	3	3	3	3	2	3	2	2.33333	2	2	2	2	4	40	5	4	5	-0.518236	0.26186
2	4	3	1	2	1	1	1	0	1	0	0	4	5	4	3	3	3	3	4	3	3	3.33333	4	4	5	4.33333	3	4	3	3.33333	3	4	3	3.33333	2	3	2	2.33333	2	2	3	2.33333	4	94	3	3	3	-0.0637221	0.399056
2	4	3	1	2	1	0	0	1	1	1	0	4	5	5	4	2	2	2.66667	5	4	5	4.66667	3	3	3	3	2	3	2	2.33333	3	3	2	2.66667	2	2	3	2.33333	3	2	5	3.33333	4	92	5	5	5	-0.325884	-1.09858
2	4	3	2	2	1	0	1	1	1	0	0	5	4	5	4	4	4	4	2	2	2	2	2	3	3	2.66667	3	4	2	3	4	4	4	4	2	2	3	2.33333	2	2	3	2.33333	4	94	4	5	5	-0.461675	-0.801357
2	4	3	2	2	1	1	0	0	1	0	0	5	4	4	3	3	3	3	3	3	4	3.33333	2	2	2	2	3	2	2	2.33333	3	3	2	2.66667	4	2	2	2.66667	4	3	3	3.33333	4	84	4	5	4	-0.772832	-1.18342
2	4	3	2	2	1	1	0	0	1	0	0	4	5	2	3	3	4	3.33333	4	5	5	4.66667	4	3	3	3.33333	5	3	4	4	4	4	5	4.33333	4	2	2	2.66667	3	3	5	3.66667	4	31	3	3	4	1.02715	0.0177567
2	4	3	2	2	1	1	0	0	1	0	0	5	4	4	3	2	2	2.33333	3	4	3	3.33333	3	3	4	3.33333	2	3	4	3	2	3	3	2.66667	4	2	2	2.66667	2	2	2	2	4	90	2	2	2	-0.85231	0.487753
2	4	3	2	2	1	0	1	1	1	0	0	4	5	4	4	4	3	3.66667	2	3	4	3	3	3	3	3	4	3	2	3	2	3	3	2.66667	3	3	2	2.66667	3	1	3	2.33333	4	35	3	3	3	-0.532716	-0.851975
1	5	3	2	2	1	1	0	0	1	0	0	3	4	4	4	4	4	4	4	5	4	4.33333	3	3	2	2.66667	2	3	1	2	4	5	4	4.33333	2	3	2	2.33333	2	2	2	2	4	88	5	4	5	-0.0471726	-2.5896
1	5	3	2	2	1	1	0	0	1	0	0	4	4	5	4	4	4	4	2	2	3	2.33333	2	1	2	1.66667	3	2	2	2.33333	3	4	4	3.66667	3	3	2	2.66667	1	2	3	2	4	90	4	4	5	-0.909547	-1.75556
2	5	3	1	2	1	1	0	0	1	0	0	4	5	4	4	2	3	3	2	3	3	2.66667	3	3	3	3	2	3	3	2.66667	2	3	2	2.33333	2	3	2	2.33333	3	2	2	2.33333	4	70	4	5	5	-1.11032	-0.376944
2	5	3	1	2	1	1	0	1	0	1	0	4	4	4	4	3	2	3	4	3	3	3.33333	3	4	3	3.33333	3	2	2	2.33333	4	3	3	3.33333	2	3	3	2.66667	4	4	5	4.33333	4	89	5	5	5	0.0874673	-0.903372
2	6	3	3	2	1	1	1	1	0	0	0	5	5	4	4	4	4	4	3	2	3	2.66667	2	2	3	2.33333	2	2	2	2	3	3	3	3	2	2	3	2.33333	3	2	3	2.66667	4	92	5	5	5	-0.854579	-2.0889
2	6	3	2	2	1	1	0	0	1	0	0	5	5	4	4	3	4	3.66667	5	3	4	4	4	3	4	3.66667	3	4	3	3.33333	3	4	4	3.66667	4	2	2	2.66667	3	2	3	2.66667	4	91	4	4	5	0.361708	-0.558038
2	2	4	4	2	1	1	0	0	1	0	0	3	3	4	2	4	3	3	5	3	4	4	3	4	3	3.33333	3	2	1	2	2	3	4	3	3	2	2	2.33333	5	4	4	4.33333	4	95	3	3	3	-0.0171779	-1.46906
2	2	4	2	2	1	1	0	1	0	1	0	3	4	4	2	2	2	2	4	4	4	4	3	3	3	3	3	2	3	2.66667	3	4	3	3.33333	3	2	2	2.33333	2	2	4	2.66667	4	94	4	4	4	-0.573444	0.120308
2	2	4	2	2	1	1	0	0	1	0	0	3	3	5	2	3	3	2.66667	3	3	3	3	3	3	2	2.66667	3	2	3	2.66667	4	4	4	4	3	2	3	2.66667	2	1	2	1.66667	4	85	4	4	4	-0.725678	-0.227308
2	4	4	2	2	1	1	0	0	1	0	0	5	5	5	3	3	2	2.66667	3	2	3	2.66667	3	3	3	3	2	3	3	2.66667	2	2	2	2	3	3	2	2.66667	3	3	4	3.33333	4	90	3	3	4	-0.921754	-0.0770312
2	6	4	4	2	1	1	0	0	1	0	0	5	5	5	4	3	3	3.33333	4	3	3	3.33333	3	3	3	3	2	3	3	2.66667	2	3	2	2.33333	2	3	2	2.33333	3	2	2	2.33333	4	37	4	5	5	-0.849727	-0.906731
1	2	1	2	3	1	1	0	0	1	0	0	4	3	4	2	2	2	2	4	3	3	3.33333	4	4	5	4.33333	3	4	4	3.66667	3	4	2	3	3	4	4	3.66667	5	4	5	4.66667	4	95	4	4	4	0.650441	1.64544
1	2	1	1	3	1	0	0	0	1	1	0	5	4	2	3	4	3	3.33333	4	2	3	3	5	4	4	4.33333	4	3	4	3.66667	3	4	4	3.66667	4	4	3	3.66667	5	4	4	4.33333	4	94	5	4	3	1.00203	0.520396
1	2	1	3	3	1	0	1	1	1	0	0	3	3	4	3	3	3	3	4	4	4	4	4	3	3	3.33333	4	3	3	3.33333	3	3	3	3	4	3	4	3.66667	4	3	3	3.33333	4	31	4	4	4	0.375274	-0.109711
1	3	1	5	3	1	1	0	0	1	0	0	4	5	2	3	3	3	3	3	3	4	3.33333	3	4	3	3.33333	2	3	3	2.66667	3	3	3	3	3	3	3	3	4	4	4	4	4	91	3	3	4	0.0243293	-0.551809
1	3	1	4	3	1	1	0	1	0	0	0	5	5	4	3	3	3	3	4	3	3	3.33333	3	3	3	3	4	3	2	3	5	4	4	4.33333	4	3	4	3.66667	5	4	4	4.33333	4	85	5	5	5	0.767989	-0.25844
1	3	1	1	3	1	1	0	1	0	0	0	5	5	3	3	3	3	3	4	3	4	3.66667	4	5	4	4.33333	4	3	3	3.33333	5	4	4	4.33333	3	4	4	3.66667	5	5	5	5	4	91	5	5	5	1.46166	0.212707
1	3	1	2	3	1	1	0	0	1	0	0	4	4	3	3	3	3	3	3	3	5	3.66667	4	3	3	3.33333	4	5	4	4.33333	4	5	4	4.33333	4	4	4	4	4	3	5	4	4	96	3	3	4	1.22021	1.02529
1	4	1	1	3	1	1	0	0	1	0	0	3	3	3	4	2	2	2.66667	5	4	4	4.33333	5	4	3	4	3	4	3	3.33333	5	4	3	4	4	3	4	3.66667	5	5	4	4.66667	4	89	3	3	3	1.23609	0.280423
1	1	2	4	3	1	0	0	1	1	0	0	5	5	5	2	3	4	3	3	2	3	2.66667	3	3	3	3	3	3	3	3	4	3	4	3.66667	4	4	3	3.66667	3	4	4	3.66667	4	36	4	5	5	0.18076	-0.00705059
1	1	2	1	3	1	0	0	0	1	0	1	4	3	3	1	2	3	2	3	2	3	2.66667	4	4	3	3.66667	3	3	2	2.66667	3	4	3	3.33333	4	3	5	4	1	2	2	1.66667	4	92	4	4	4	-0.533389	0.77731
1	2	2	2	3	1	0	1	0	1	0	0	4	4	4	3	3	3	3	4	5	5	4.66667	4	4	4	4	3	4	3	3.33333	4	4	4	4	4	2	3	3	3	3	4	3.33333	4	89	5	5	4	0.867927	-0.158392
1	2	2	1	3	1	0	1	1	1	0	0	5	5	4	3	3	2	2.66667	3	3	3	3	3	3	3	3	2	4	4	3.33333	2	2	3	2.33333	3	3	3	3	3	1	2	2	4	93	4	5	5	-0.867958	0.470228
1	2	2	2	3	1	0	1	0	1	0	0	3	2	4	3	3	3	3	2	2	2	2	4	5	5	4.66667	3	2	3	2.66667	3	4	3	3.33333	3	3	3	3	2	2	2	2	4	91	3	3	3	-0.407626	0.277016
1	2	2	4	3	1	0	1	0	1	0	0	5	5	5	3	2	2	2.33333	3	3	3	3	4	3	2	3	3	3	4	3.33333	4	4	4	4	4	3	2	3	2	2	2	2	4	91	4	5	5	-0.412677	0.851438
1	2	2	5	3	1	0	1	1	0	0	0	3	2	4	3	3	3	3	4	3	3	3.33333	3	4	4	3.66667	4	4	5	4.33333	5	4	4	4.33333	3	3	3	3	5	5	5	5	4	36	3	3	3	1.19643	1.1965
1	2	2	1	3	1	0	1	1	1	0	0	5	5	4	3	3	3	3	4	4	4	4	3	2	2	2.33333	3	3	3	3	3	2	2	2.33333	3	3	3	3	2	3	3	2.66667	4	88	5	5	5	-0.542807	-0.672739
1	2	2	1	3	1	0	0	0	1	1	0	4	4	4	3	3	3	3	4	3	2	3	2	3	2	2.33333	1	1	1	1	1	2	2	1.66667	4	3	3	3.33333	2	2	2	2	4	91	3	3	4	-1.5926	-2.25906
1	2	2	1	3	1	0	0	1	1	0	0	3	3	3	3	3	3	3	3	3	3	3	3	3	4	3.33333	4	4	4	4	4	4	4	4	2	4	4	3.33333	5	4	5	4.66667	4	93	3	3	3	0.866266	0.897816
1	2	2	1	3	1	0	0	0	1	1	0	5	4	5	3	3	3	3	2	2	2	2	4	4	3	3.66667	2	2	2	2	3	4	3	3.33333	4	3	4	3.66667	2	2	3	2.33333	4	96	5	5	5	-0.543499	-0.582905
1	2	2	1	3	1	0	1	1	0	0	0	4	4	3	3	3	3	3	5	4	5	4.66667	3	3	3	3	3	3	3	3	3	3	3	3	4	3	4	3.66667	3	2	2	2.33333	4	91	5	4	5	0.100549	-0.725372
1	2	2	3	3	1	0	1	0	1	0	0	5	5	4	3	3	3	3	4	5	4	4.33333	5	4	3	4	2	2	3	2.33333	3	3	3	3	3	4	4	3.66667	4	3	5	4	4	96	5	5	5	0.595746	-1.06174
1	2	2	2	3	1	1	1	0	1	0	0	5	4	4	2	4	4	3.33333	3	2	4	3	3	3	4	3.33333	2	2	2	2	2	4	3	3	4	4	4	4	4	2	3	3	4	31	4	4	4	-0.10382	-1.33372
1	2	2	2	3	1	0	1	0	1	0	0	3	3	3	3	3	2	2.66667	2	2	2	2	4	4	3	3.66667	2	3	2	2.33333	2	3	3	2.66667	3	4	5	4	2	2	2	2	4	95	4	4	4	-0.762304	0.0150249
1	2	2	1	3	1	0	0	0	1	1	0	5	5	4	3	4	4	3.66667	3	2	4	3	2	3	3	2.66667	2	2	2	2	3	4	3	3.33333	4	4	4	4	5	3	5	4.33333	4	95	4	4	4	0.276274	-1.83442
1	2	2	4	3	1	0	0	1	1	1	0	5	5	4	3	3	3	3	3	4	4	3.66667	3	2	3	2.66667	3	3	3	3	3	3	3	3	4	4	4	4	4	2	4	3.33333	4	91	5	5	4	0.137315	-0.462021
1	3	2	1	3	1	1	0	0	1	0	0	4	3	4	3	2	3	2.66667	3	4	2	3	4	3	4	3.66667	3	2	2	2.33333	3	3	3	3	3	3	3	3	2	2	3	2.33333	4	88	4	5	5	-0.54872	-0.305804
1	3	2	3	3	1	1	0	0	1	0	0	4	4	5	3	2	3	2.66667	4	3	4	3.66667	3	3	3	3	3	3	3	3	3	2	2	2.33333	3	3	3	3	2	3	3	2.66667	4	91	5	5	4	-0.543833	-0.0859425
1	3	2	1	3	1	1	0	0	1	0	0	3	3	3	3	3	3	3	5	4	3	4	3	3	3	3	5	5	5	5	2	2	3	2.33333	3	3	3	3	3	3	5	3.66667	4	93	5	4	2	0.341322	1.41819
1	3	2	2	3	1	1	0	0	1	0	0	4	4	4	3	3	3	3	5	4	4	4.33333	4	4	4	4	3	3	3	3	4	4	3	3.66667	3	3	3	3	4	5	5	4.66667	4	86	4	4	4	0.965365	-0.370472
1	3	2	2	3	1	1	0	0	1	0	0	5	5	5	3	3	3	3	3	4	3	3.33333	5	4	5	4.66667	3	3	3	3	3	2	3	2.66667	4	3	3	3.33333	3	4	5	4	4	37	3	3	4	0.477275	0.119607
1	3	2	2	3	1	1	0	0	1	0	0	3	1	3	3	3	3	3	4	4	3	3.66667	3	3	3	3	2	2	2	2	3	4	3	3.33333	3	3	4	3.33333	3	5	4	4	4	40	3	4	3	0.0895281	-1.31684
1	3	2	2	3	1	1	0	1	0	0	0	3	3	3	3	3	3	3	4	5	5	4.66667	3	2	2	2.33333	3	3	2	2.66667	4	4	3	3.66667	4	3	3	3.33333	3	3	3	3	4	85	4	3	4	0.186167	-1.20004
1	3	2	2	3	1	1	0	1	0	1	0	4	4	4	3	3	3	3	4	3	3	3.33333	5	4	4	4.33333	2	2	1	1.66667	3	3	3	3	3	4	3	3.33333	5	3	4	4	4	37	5	5	5	0.207426	-1.27876
1	3	2	1	3	1	1	0	0	1	0	0	3	4	3	3	3	3	3	3	2	4	3	3	3	2	2.66667	3	3	3	3	3	4	3	3.33333	3	3	4	3.33333	4	2	2	2.66667	4	76	4	4	4	-0.337546	-0.239105
1	3	2	2	3	1	1	0	0	1	0	0	5	5	4	3	3	3	3	4	3	3	3.33333	4	4	4	4	2	2	3	2.33333	4	4	4	4	4	3	3	3.33333	5	4	4	4.33333	4	85	4	4	4	0.629029	-0.6415
1	3	2	2	3	1	1	1	1	0	0	0	5	4	5	3	3	4	3.33333	5	5	5	5	3	4	4	3.66667	3	3	5	3.66667	3	4	3	3.33333	4	3	4	3.66667	5	3	5	4.33333	4	37	5	5	5	1.2252	-0.348836
1	3	2	2	3	1	1	0	1	0	0	0	4	5	4	3	3	3	3	3	4	4	3.66667	4	3	3	3.33333	2	2	2	2	3	5	4	4	4	3	4	3.66667	4	2	2	2.66667	4	92	3	3	3	0.104483	-1.2282
1	3	2	1	3	1	1	0	1	0	1	0	2	4	4	3	3	3	3	3	4	3	3.33333	4	4	4	4	4	4	4	4	3	4	3	3.33333	4	3	4	3.66667	3	4	5	4	4	88	4	3	4	0.810117	0.960029
1	3	2	3	3	1	1	0	0	1	0	0	3	3	3	3	4	4	3.66667	2	2	2	2	3	3	2	2.66667	2	2	3	2.33333	2	2	3	2.33333	4	4	4	4	2	2	4	2.66667	4	88	3	3	3	-0.708895	-1.15744
1	4	2	2	3	1	0	1	1	0	0	0	4	2	4	4	4	3	3.66667	3	5	4	4	5	5	5	5	3	3	2	2.66667	4	5	5	4.66667	4	4	4	4	4	5	4	4.33333	4	93	4	5	5	1.75607	-0.958573
1	5	2	2	3	1	1	1	1	0	0	0	5	5	5	4	2	2	2.66667	3	3	3	3	3	3	3	3	3	3	3	3	3	2	2	2.33333	3	3	3	3	5	4	4	4.33333	4	95	3	3	3	-0.278555	0.106179
1	5	2	2	3	1	1	0	0	1	0	0	5	4	4	4	3	3	3.33333	4	2	4	3.33333	3	3	3	3	3	3	3	3	2	3	3	2.66667	3	3	3	3	4	3	5	4	4	91	5	5	5	-0.0186333	-0.591935
1	5	2	1	3	1	1	0	1	0	0	0	5	5	4	4	4	4	4	3	2	3	2.66667	5	4	4	4.33333	3	3	3	3	4	3	2	3	4	3	4	3.66667	3	2	3	2.66667	4	105	5	5	5	0.28827	-0.643065
1	5	2	2	3	1	1	1	0	0	0	0	5	5	5	4	4	3	3.66667	3	3	2	2.66667	5	4	4	4.33333	4	4	4	4	3	3	3	3	3	4	4	3.66667	4	4	4	4	4	91	5	5	4	0.785628	0.618888
1	5	2	2	3	1	1	1	0	0	0	0	2	2	2	4	2	2	2.66667	2	3	3	2.66667	3	3	3	3	3	3	3	3	3	3	2	2.66667	3	4	4	3.66667	4	4	4	4	4	92	2	4	2	-0.15817	0.248376
1	1	3	4	3	1	0	1	0	1	0	0	1	5	5	2	2	2	2	4	3	3	3.33333	4	3	3	3.33333	2	3	2	2.33333	3	3	3	3	4	3	3	3.33333	3	3	4	3.33333	4	90	4	4	3	-0.364571	0.129334
1	1	3	2	3	1	0	1	1	0	1	0	2	3	3	2	2	2	2	3	3	4	3.33333	4	5	5	4.66667	3	3	3	3	3	5	3	3.66667	5	3	4	4	4	5	4	4.33333	4	91	3	3	3	0.786632	1.09684
2	1	3	4	3	1	1	0	0	1	0	0	3	3	3	1	3	3	2.33333	3	4	3	3.33333	3	4	3	3.33333	3	3	3	3	3	3	3	3	4	3	3	3.33333	3	2	4	3	4	93	4	4	5	-0.213098	0.390445
2	1	3	3	3	1	0	1	1	0	1	0	3	3	3	2	2	3	2.33333	2	3	4	3	4	5	2	3.66667	2	3	3	2.66667	3	3	2	2.66667	4	3	3	3.33333	4	4	3	3.66667	4	36	3	3	3	-0.254439	0.235228
2	1	3	2	3	1	0	1	1	0	0	0	3	3	4	2	2	5	3	4	2	3	3	5	4	4	4.33333	4	3	4	3.66667	3	4	4	3.66667	4	4	3	3.66667	5	4	4	4.33333	4	92	3	3	4	0.925036	0.861712
1	2	3	1	3	1	0	1	0	1	0	0	4	3	3	3	3	2	2.66667	3	3	3	3	4	5	3	4	3	4	3	3.33333	4	5	4	4.33333	3	3	3	3	4	2	2	2.66667	4	32	4	5	5	0.246897	0.702691
2	2	3	2	3	1	0	0	0	1	1	0	4	5	4	2	2	2	2	3	3	3	3	4	5	5	4.66667	4	4	2	3.33333	3	4	3	3.33333	4	3	3	3.33333	5	4	4	4.33333	4	92	4	5	3	0.526038	1.4625
2	2	3	1	3	1	0	1	1	0	0	0	4	5	4	2	3	3	2.66667	3	2	2	2.33333	3	3	3	3	2	2	2	2	3	4	3	3.33333	4	3	3	3.33333	3	2	3	2.66667	4	91	1	2	1	-0.71052	-0.534729
2	2	3	4	3	1	0	0	0	1	1	0	3	4	4	2	2	2	2	4	3	2	3	4	3	3	3.33333	3	3	3	3	4	4	2	3.33333	3	3	4	3.33333	4	2	2	2.66667	4	91	4	4	4	-0.382636	0.892294
2	2	3	1	3	1	0	0	1	1	0	0	5	5	5	2	3	2	2.33333	5	4	5	4.66667	3	2	3	2.66667	3	3	3	3	4	5	3	4	4	3	3	3.33333	2	2	3	2.33333	4	84	5	5	5	0.0922708	-0.111549
2	2	3	1	3	1	1	1	1	0	0	0	2	2	1	2	2	2	2	3	3	2	2.66667	3	4	3	3.33333	3	4	4	3.66667	3	3	3	3	4	3	3	3.33333	3	2	2	2.33333	4	93	3	3	3	-0.548917	1.62707
2	2	3	2	3	1	0	0	1	1	1	0	3	3	3	2	4	2	2.66667	2	2	3	2.33333	2	3	2	2.33333	3	3	3	3	2	3	2	2.33333	4	4	3	3.66667	2	2	3	2.33333	4	93	4	4	4	-0.983602	0.191144
2	2	3	5	3	1	0	1	1	1	0	0	2	3	2	2	2	2	2	3	3	2	2.66667	3	2	3	2.66667	2	2	2	2	2	2	3	2.33333	4	4	3	3.66667	2	3	3	2.66667	4	86	3	3	4	-1.09897	-0.114494
2	2	3	4	3	1	0	0	1	1	0	0	5	5	4	2	2	2	2	5	4	5	4.66667	5	4	4	4.33333	4	4	4	4	3	4	5	4	5	3	3	3.66667	4	3	5	4	4	92	3	2	3	1.20172	1.52664
2	2	3	5	3	1	1	1	0	1	0	0	4	4	4	2	4	3	3	2	3	4	3	4	3	4	3.66667	5	5	5	5	4	3	3	3.33333	4	4	3	3.66667	5	5	5	5	4	31	5	5	5	1.16062	1.91486
2	2	3	1	3	1	1	0	1	1	0	0	5	5	5	2	3	2	2.33333	3	3	3	3	3	3	4	3.33333	4	4	4	4	3	4	5	4	4	4	3	3.66667	4	2	2	2.66667	4	102	4	5	5	0.219093	1.55348
1	3	3	1	3	1	0	1	0	1	0	0	3	3	3	3	3	3	3	3	3	2	2.66667	3	3	3	3	2	2	4	2.66667	3	3	2	2.66667	4	2	3	3	1	2	3	2	4	91	5	5	4	-0.91654	-0.30012
1	3	3	1	3	1	0	1	0	1	0	0	5	5	5	3	2	2	2.33333	5	5	4	4.66667	5	3	4	4	4	3	3	3.33333	2	4	2	2.66667	4	3	3	3.33333	3	3	2	2.66667	4	90	5	4	5	0.165737	0.49307
1	3	3	2	3	1	0	1	1	0	1	0	5	4	4	3	3	4	3.33333	5	4	4	4.33333	3	2	2	2.33333	3	4	2	3	4	4	3	3.66667	4	4	2	3.33333	4	5	4	4.33333	4	94	4	5	5	0.631171	-1.04454
2	3	3	3	3	1	0	1	1	0	1	0	3	3	3	3	3	3	3	5	4	4	4.33333	3	4	3	3.33333	3	3	5	3.66667	3	3	2	2.66667	3	3	3	3	4	4	4	4	4	90	4	4	3	0.381885	0.0836846
2	3	3	1	3	1	0	1	0	1	0	0	4	5	5	3	2	2	2.33333	3	5	2	3.33333	4	4	4	4	2	2	2	2	3	5	3	3.66667	3	3	3	3	2	2	2	2	4	97	4	4	4	-0.435894	-0.332568
2	3	3	4	3	1	0	0	1	1	0	0	4	5	5	3	3	3	3	3	2	3	2.66667	3	3	2	2.66667	3	3	3	3	3	4	4	3.66667	3	3	3	3	2	3	3	2.66667	4	37	2	4	2	-0.406943	-0.0806039
2	3	3	1	3	1	0	0	1	1	0	0	5	5	4	3	3	3	3	2	3	2	2.33333	2	2	3	2.33333	2	2	2	2	2	2	2	2	3	3	3	3	2	2	3	2.33333	4	92	5	5	4	-1.40852	-1.05646
2	3	3	1	3	1	0	0	1	1	1	0	2	2	2	3	3	4	3.33333	4	5	4	4.33333	4	4	3	3.66667	3	3	4	3.33333	4	4	3	3.66667	3	3	3	3	4	1	4	3	4	92	3	3	3	0.567059	-0.470626
2	3	3	4	3	1	1	0	0	1	0	0	5	5	5	3	3	3	3	5	4	5	4.66667	1	3	3	2.33333	3	2	2	2.33333	3	3	3	3	2	3	4	3	2	3	3	2.66667	4	92	5	5	4	-0.296938	-1.5759
2	3	3	1	3	1	1	0	0	1	0	0	3	3	4	3	3	3	3	2	2	3	2.33333	3	4	4	3.66667	2	3	2	2.33333	2	2	3	2.33333	3	3	3	3	3	3	2	2.66667	4	89	5	4	4	-0.794204	-0.449123
2	3	3	1	3	1	1	0	0	1	0	0	5	5	4	3	2	2	2.33333	3	3	2	2.66667	3	3	3	3	3	3	3	3	3	2	3	2.66667	3	3	3	3	3	2	2	2.33333	4	70	4	5	5	-0.885363	0.570673
2	3	3	4	3	1	0	0	1	1	0	0	5	5	5	3	3	3	3	2	3	3	2.66667	3	2	2	2.33333	3	3	2	2.66667	3	3	3	3	4	3	3	3.33333	5	3	3	3.66667	4	88	5	5	4	-0.390757	-0.539801
2	3	3	2	3	1	0	0	1	1	1	0	5	4	5	3	3	3	3	3	3	3	3	3	3	2	2.66667	3	3	3	3	2	3	3	2.66667	4	3	3	3.33333	2	2	3	2.33333	4	94	4	4	5	-0.638976	-0.227722
2	3	3	1	3	1	1	0	0	1	0	0	4	4	4	3	2	3	2.66667	4	4	2	3.33333	3	2	2	2.33333	2	3	3	2.66667	4	4	3	3.66667	3	4	3	3.33333	4	5	5	4.66667	4	93	3	4	3	0.184018	-0.372927
2	3	3	1	3	1	1	0	1	1	0	0	5	4	5	3	3	3	3	2	3	3	2.66667	4	4	4	4	2	2	4	2.66667	3	3	3	3	3	4	3	3.33333	4	5	5	4.66667	4	84	4	4	4	0.295163	-0.133943
2	3	3	3	3	1	1	0	1	0	1	0	4	4	4	3	2	3	2.66667	4	4	2	3.33333	3	2	2	2.33333	3	4	3	3.33333	4	4	3	3.66667	3	4	3	3.33333	4	5	5	4.66667	4	94	3	3	3	0.349805	0.261246
2	3	3	2	3	1	1	1	1	0	0	0	5	5	5	3	2	3	2.66667	5	4	4	4.33333	3	3	5	3.66667	4	3	4	3.66667	3	4	3	3.33333	3	3	4	3.33333	4	3	3	3.33333	4	93	4	4	4	0.540458	0.547709
2	3	3	1	3	1	1	0	0	1	0	0	3	3	3	3	2	2	2.33333	3	3	3	3	3	2	3	2.66667	3	3	3	3	3	4	3	3.33333	4	3	3	3.33333	2	2	4	2.66667	4	91	3	4	3	-0.486333	0.461172
2	3	3	1	3	1	0	1	0	1	0	0	5	4	5	3	2	3	2.66667	2	3	4	3	3	3	2	2.66667	2	2	2	2	2	3	2	2.33333	4	3	4	3.66667	3	2	3	2.66667	4	88	3	3	3	-0.868323	-0.914383
2	3	3	1	3	1	0	1	1	0	1	0	4	5	4	3	3	3	3	3	3	3	3	3	4	4	3.66667	5	5	5	5	4	4	5	4.33333	4	3	4	3.66667	4	5	5	4.66667	4	95	5	5	5	1.35223	1.9754
2	3	3	5	3	1	0	0	0	1	1	0	3	3	3	3	2	3	2.66667	4	3	4	3.66667	4	4	4	4	4	4	3	3.66667	2	3	2	2.33333	3	4	4	3.66667	3	2	3	2.66667	4	40	4	4	3	0.0666705	0.784149
2	3	3	2	3	1	0	1	0	1	0	0	3	5	5	3	2	3	2.66667	4	4	3	3.66667	3	3	4	3.33333	2	4	3	3	4	4	5	4.33333	4	4	3	3.66667	3	3	4	3.33333	4	34	5	4	5	0.558307	0.0983124
2	3	3	3	3	1	1	1	1	0	0	0	5	4	4	3	3	3	3	3	3	3	3	3	3	3	3	3	3	3	3	3	3	2	2.66667	4	3	4	3.66667	3	2	2	2.33333	4	93	4	5	4	-0.443196	-0.147885
2	3	3	5	3	1	1	0	0	1	0	0	5	5	4	3	3	3	3	3	3	4	3.33333	4	4	3	3.66667	4	4	4	4	4	4	5	4.33333	4	3	4	3.66667	5	3	5	4.33333	4	105	5	5	4	1.12556	0.851089
2	3	3	2	3	1	0	0	1	1	0	0	5	5	5	3	3	4	3.33333	5	4	4	4.33333	4	3	4	3.66667	4	4	4	4	3	4	5	4	5	4	3	4	5	3	4	4	4	90	5	5	5	1.36903	0.266336
2	3	3	1	3	1	0	1	0	1	0	0	4	5	5	3	3	3	3	5	5	5	5	5	4	4	4.33333	4	4	4	4	5	5	5	5	4	4	4	4	5	5	4	4.66667	4	94	4	4	4	2.15938	0.483448
2	3	3	1	3	1	0	1	0	1	0	0	3	2	4	3	3	3	3	5	4	5	4.66667	3	3	3	3	4	4	3	3.66667	5	5	4	4.66667	4	4	4	4	5	5	4	4.66667	4	32	3	3	3	1.54978	-0.0534455
2	3	3	2	3	1	1	0	0	1	0	0	5	5	3	3	4	4	3.66667	4	4	3	3.66667	3	3	3	3	3	4	4	3.66667	4	4	4	4	4	4	4	4	5	4	4	4.33333	4	87	3	3	3	1.12201	-0.322853
2	3	3	1	3	1	1	0	0	1	0	0	4	5	5	3	4	3	3.33333	3	3	2	2.66667	5	5	3	4.33333	4	3	3	3.33333	3	4	4	3.66667	4	4	4	4	2	1	3	2	4	85	4	5	5	0.319284	0.281325
1	4	3	3	3	1	0	1	0	1	0	0	2	4	4	4	4	3	3.66667	3	3	3	3	3	2	3	2.66667	2	3	3	2.66667	3	3	3	3	4	3	3	3.33333	4	3	4	3.66667	4	93	4	4	4	-0.0701033	-1.14387
1	4	3	1	3	1	0	1	1	0	0	0	4	5	5	4	4	4	4	3	3	2	2.66667	2	2	3	2.33333	5	5	4	4.66667	4	4	5	4.33333	4	4	3	3.66667	5	3	3	3.66667	4	35	5	5	5	0.832333	0.530178
2	4	3	1	3	1	0	0	1	1	1	0	5	4	5	4	3	4	3.66667	2	3	4	3	4	5	4	4.33333	4	3	3	3.33333	4	4	5	4.33333	3	3	3	3	4	2	3	3	4	89	3	3	3	0.692535	-0.181489
2	4	3	2	3	1	1	1	0	0	0	0	5	5	5	3	2	3	2.66667	3	3	3	3	2	3	3	2.66667	3	3	3	3	4	3	4	3.66667	4	3	3	3.33333	3	2	3	2.66667	4	92	5	5	4	-0.291348	0.0955316
2	4	3	2	3	1	0	0	1	1	0	0	5	4	5	4	3	3	3.33333	3	4	2	3	3	3	3	3	3	3	2	2.66667	3	3	3	3	4	3	3	3.33333	5	3	3	3.66667	4	34	4	5	5	-0.045652	-0.805885
2	4	3	1	3	1	0	0	1	1	0	0	4	4	4	4	3	3	3.33333	3	4	4	3.66667	4	4	4	4	3	3	3	3	4	3	3	3.33333	4	3	3	3.33333	3	3	4	3.33333	4	102	2	2	2	0.492021	-0.473191
2	4	3	1	3	1	1	0	0	1	0	0	4	5	4	3	3	3	3	3	2	3	2.66667	4	3	3	3.33333	3	2	3	2.66667	3	3	3	3	4	3	4	3.66667	2	3	5	3.33333	4	33	4	5	5	-0.134552	-0.246653
2	4	3	2	3	1	0	1	0	1	0	0	5	4	5	4	2	4	3.33333	5	5	5	5	5	5	4	4.66667	4	3	4	3.66667	4	5	4	4.33333	4	3	4	3.66667	4	3	5	4	4	92	3	2	3	1.74303	-0.0920147
2	4	3	1	3	1	0	1	1	0	0	0	3	3	3	4	3	4	3.66667	2	3	2	2.33333	3	2	3	2.66667	3	3	3	3	3	5	4	4	3	4	4	3.66667	2	2	2	2	4	94	4	4	3	-0.207114	-0.518951
2	4	3	2	3	1	0	0	0	1	1	0	3	4	3	4	4	3	3.66667	3	5	4	4	4	4	4	4	3	4	4	3.66667	3	2	3	2.66667	5	3	3	3.66667	5	4	4	4.33333	4	91	3	3	4	0.941786	-0.286025
1	5	3	4	3	1	1	0	1	0	1	0	4	5	4	4	4	4	4	4	4	4	4	3	2	3	2.66667	3	3	3	3	4	4	4	4	3	3	3	3	4	3	3	3.33333	4	35	4	4	4	0.507564	-1.47432
2	5	3	1	3	1	1	0	0	1	0	0	3	4	3	4	4	4	4	4	3	3	3.33333	3	3	3	3	2	2	2	2	3	3	3	3	3	3	3	3	5	4	3	4	4	89	3	3	4	0.0444613	-2.18259
2	5	3	1	3	1	1	0	1	1	0	0	4	5	5	4	3	3	3.33333	2	3	4	3	4	5	2	3.66667	3	2	3	2.66667	3	3	2	2.66667	4	3	3	3.33333	4	4	3	3.66667	4	105	5	4	5	-0.0123608	-0.72063
2	5	3	5	3	1	1	1	0	1	0	0	3	3	3	4	4	2	3.33333	4	4	3	3.66667	3	3	3	3	3	2	3	2.66667	3	3	2	2.66667	4	3	3	3.33333	5	2	2	3	4	37	3	3	3	-0.18416	-1.05749
1	6	3	2	3	1	1	0	0	1	0	0	4	4	4	5	4	4	4.33333	3	3	4	3.33333	3	4	4	3.66667	4	3	3	3.33333	5	5	3	4.33333	2	4	4	3.33333	4	4	5	4.33333	4	91	3	3	3	1.2566	-1.05361
2	6	3	5	3	1	1	0	1	0	1	0	5	5	4	4	2	2	2.66667	3	3	3	3	5	4	4	4.33333	3	3	3	3	4	5	3	4	4	3	2	3	2	2	4	2.66667	4	92	3	3	3	0.161138	0.539412
2	6	3	1	3	1	1	0	0	1	0	0	5	4	4	4	3	2	3	3	2	2	2.33333	5	3	3	3.66667	4	4	4	4	3	3	3	3	3	4	2	3	5	3	3	3.66667	4	80	5	5	5	0.0586045	1.20085
2	6	3	3	3	1	1	0	1	0	1	0	5	4	5	4	4	4	4	4	4	4	4	5	5	3	4.33333	4	3	3	3.33333	4	3	3	3.33333	3	4	3	3.33333	5	5	4	4.66667	4	90	4	4	4	1.28581	-0.883116
2	6	3	4	3	1	1	0	0	1	0	0	3	3	4	4	3	4	3.66667	5	4	4	4.33333	2	2	2	2	3	3	3	3	4	5	4	4.33333	2	5	4	3.66667	4	5	5	4.66667	4	91	5	4	4	0.999861	-1.42541
2	6	4	5	3	1	1	0	0	1	0	0	1	5	5	4	4	3	3.66667	2	3	3	2.66667	4	4	4	4	3	2	4	3	3	3	3	3	3	4	3	3.33333	4	5	5	4.66667	4	90	5	4	5	0.542929	-0.455414
1	4	1	1	4	1	1	0	1	0	0	0	3	4	4	4	4	4	4	3	3	4	3.33333	3	3	3	3	4	3	4	3.66667	5	4	4	4.33333	5	4	4	4.33333	4	5	4	4.33333	4	89	4	5	5	1.31917	-0.515912
1	1	2	3	4	1	1	0	0	1	0	0	5	5	4	1	2	2	1.66667	3	3	3	3	4	3	4	3.66667	2	2	3	2.33333	4	4	3	3.66667	5	4	5	4.66667	2	2	4	2.66667	4	32	4	5	5	-0.0381019	0.693686
1	2	2	3	4	1	1	1	1	0	0	0	5	5	5	2	2	2	2	4	4	4	4	5	5	4	4.66667	4	4	3	3.66667	4	4	3	3.66667	5	4	4	4.33333	5	3	5	4.33333	4	92	5	5	5	1.25293	1.44549
1	2	2	1	4	1	1	0	0	1	0	0	5	5	5	2	3	2	2.33333	2	3	3	2.66667	2	2	2	2	3	3	3	3	1	2	2	1.66667	4	5	4	4.33333	3	3	2	2.66667	4	82	4	5	5	-1.00979	0.313182
1	2	2	1	4	1	1	1	1	1	0	0	5	5	4	2	2	2	2	5	4	4	4.33333	4	4	4	4	2	2	2	2	3	2	2	2.33333	4	5	5	4.66667	2	2	3	2.33333	4	105	3	3	4	-0.0908917	-0.428105
1	2	2	2	4	1	1	0	0	1	0	0	3	2	3	2	2	2	2	3	3	2	2.66667	3	3	3	3	5	5	5	5	2	2	2	2	5	4	5	4.66667	1	3	2	2	4	92	3	3	3	-0.365287	2.87309
1	3	2	1	4	1	1	0	0	1	0	0	5	5	4	3	3	3	3	3	3	5	3.66667	5	3	4	4	5	5	5	5	3	5	4	4	5	4	4	4.33333	5	4	4	4.33333	4	105	4	4	4	1.59572	1.85693
1	3	2	1	4	1	1	0	0	1	0	0	4	5	4	3	3	3	3	3	3	3	3	4	4	4	4	2	2	2	2	3	3	4	3.33333	4	4	5	4.33333	4	5	5	4.66667	4	88	2	2	2	0.648631	-0.873773
1	4	2	3	4	1	0	1	1	0	1	0	5	5	4	4	4	4	4	4	3	3	3.33333	3	3	3	3	4	4	4	4	3	4	4	3.66667	5	4	4	4.33333	4	4	4	4	4	96	5	5	4	1.07053	-0.17292
1	5	2	2	4	1	1	0	0	1	0	0	5	5	4	4	4	5	4.33333	4	5	5	4.66667	3	3	3	3	3	3	3	3	4	4	3	3.66667	5	4	3	4	5	5	3	4.33333	4	39	4	5	5	1.30166	-1.96421
1	5	2	3	4	1	1	1	0	0	0	0	3	4	5	4	2	4	3.33333	4	3	3	3.33333	3	3	3	3	2	2	2	2	3	3	3	3	4	4	4	4	3	2	3	2.66667	4	92	5	5	5	-0.203286	-1.50918
1	5	2	1	4	1	1	0	1	0	0	0	3	3	3	4	4	3	3.66667	5	5	4	4.66667	3	3	3	3	3	3	1	2.33333	4	4	5	4.33333	4	5	4	4.33333	4	4	5	4.33333	4	32	4	4	4	1.34253	-1.99614
2	1	3	1	4	1	1	1	1	0	0	0	3	3	3	1	1	1	1	3	4	5	4	3	2	3	2.66667	5	5	5	5	3	4	4	3.66667	5	5	4	4.66667	5	5	4	4.66667	4	99	4	4	4	0.919021	3.26151
1	2	3	2	4	1	1	0	0	1	0	0	5	5	5	2	3	3	2.66667	3	4	5	4	2	3	2	2.33333	2	3	2	2.33333	2	3	5	3.33333	5	5	4	4.66667	5	3	5	4.33333	4	92	4	5	3	0.461026	-1.03599
2	2	3	1	4	1	0	1	1	1	0	0	5	5	4	2	2	2	2	4	5	5	4.66667	5	5	4	4.66667	3	3	3	3	5	4	4	4.33333	4	5	4	4.33333	5	5	5	5	4	91	5	4	4	1.67987	0.563349
2	2	3	2	4	1	0	1	0	1	0	0	3	3	4	2	2	3	2.33333	3	3	3	3	3	3	3	3	3	3	4	3.33333	2	3	2	2.33333	5	4	4	4.33333	3	2	3	2.66667	4	34	3	4	3	-0.383864	0.822751
2	2	3	2	4	1	1	0	0	1	0	0	5	4	3	2	2	2	2	3	4	4	3.66667	3	4	4	3.66667	3	3	3	3	3	3	3	3	5	4	4	4.33333	2	3	3	2.66667	4	34	5	5	5	0.0563394	0.711732
2	2	3	1	4	1	0	1	1	0	0	0	2	5	3	2	4	2	2.66667	2	3	4	3	2	3	3	2.66667	3	3	3	3	3	3	2	2.66667	5	4	5	4.66667	4	4	3	3.66667	4	92	3	3	3	0.0395494	0.0436367
2	2	3	2	4	1	0	0	1	1	0	0	5	5	5	2	2	2	2	2	2	2	2	4	3	3	3.33333	3	3	3	3	3	5	4	4	4	5	5	4.66667	2	2	3	2.33333	4	91	1	2	1	-0.156644	1.29985
2	2	3	1	4	1	0	0	1	1	0	0	4	3	4	2	2	2	2	4	5	4	4.33333	3	3	3	3	2	2	3	2.33333	3	3	3	3	5	5	4	4.66667	5	5	5	5	4	94	4	3	4	0.627685	-0.329351
2	2	3	1	4	1	1	0	1	0	0	0	3	4	3	2	2	2	2	5	5	5	5	4	4	4	4	4	4	3	3.66667	4	4	5	4.33333	4	5	5	4.66667	5	5	5	5	4	92	4	4	4	1.83351	0.969173
2	2	3	2	4	1	1	0	1	0	0	0	4	4	3	2	2	2	2	5	3	5	4.33333	4	3	3	3.33333	5	5	5	5	5	5	4	4.66667	4	5	5	4.66667	5	5	5	5	4	33	5	5	5	1.86405	2.39236
2	2	3	2	4	1	1	0	0	1	0	0	3	3	3	2	2	2	2	3	4	2	3	4	5	4	4.33333	3	3	3	3	4	4	3	3.66667	4	5	5	4.66667	5	5	5	5	4	90	3	3	3	1.01793	1.08057
1	3	3	5	4	1	1	0	0	1	0	0	3	3	3	3	3	3	3	2	3	4	3	4	3	4	3.66667	3	2	2	2.33333	2	4	2	2.66667	4	4	5	4.33333	2	2	2	2	4	91	3	3	3	-0.306288	-0.614826
2	3	3	2	4	1	0	0	0	1	1	0	4	5	5	3	3	3	3	3	4	4	3.66667	5	3	4	4	4	4	4	4	3	5	4	4	5	4	4	4.33333	4	3	4	3.66667	4	88	4	5	5	1.2019	0.899184
2	3	3	1	4	1	1	1	0	0	0	0	5	5	5	3	4	5	4	5	5	4	4.66667	5	4	3	4	3	3	3	3	4	4	4	4	4	5	4	4.33333	5	5	5	5	4	90	4	4	3	1.89027	-1.41959
2	3	3	1	4	1	1	0	0	1	0	0	3	2	4	3	3	3	3	3	4	3	3.33333	3	4	3	3.33333	5	5	5	5	3	4	2	3	5	4	4	4.33333	4	3	3	3.33333	4	93	4	4	4	0.741548	1.73969
2	3	3	1	4	1	1	0	1	0	1	0	5	5	4	3	3	3	3	3	3	3	3	4	3	3	3.33333	3	3	3	3	3	3	3	3	4	4	5	4.33333	4	2	3	3	4	85	3	3	3	0.128465	-0.0658179
2	3	3	3	4	1	0	1	0	1	0	0	4	4	4	3	3	3	3	3	3	2	2.66667	5	4	3	4	4	4	2	3.33333	3	4	3	3.33333	4	5	5	4.66667	5	3	4	4	4	88	4	5	5	0.802913	0.507808
1	5	3	2	4	1	1	0	1	0	1	0	4	3	4	4	5	5	4.66667	5	5	5	5	4	4	4	4	3	4	2	3	5	5	5	5	4	4	4	4	5	5	5	5	4	94	5	5	5	2.3936	-2.14239
2	6	3	1	4	1	1	0	0	1	0	0	2	3	3	4	4	4	4	3	3	4	3.33333	5	4	4	4.33333	1	1	2	1.33333	3	4	3	3.33333	4	4	5	4.33333	3	2	2	2.33333	4	88	3	3	3	0.26461	-2.45986
1	2	2	1	5	1	1	0	1	0	0	0	5	5	5	2	3	2	2.33333	5	4	5	4.66667	3	3	3	3	5	5	5	5	3	3	3	3	5	5	5	5	4	2	4	3.33333	4	88	5	4	5	1.04573	1.81757
1	2	2	1	5	1	0	0	0	1	1	0	3	3	2	3	3	3	3	5	5	4	4.66667	5	4	4	4.33333	3	3	1	2.33333	5	5	4	4.66667	5	5	5	5	5	4	5	4.66667	4	40	3	3	3	1.92736	-1.02818
1	3	2	2	5	1	1	0	1	1	0	0	3	4	2	3	3	3	3	3	3	4	3.33333	3	3	3	3	3	3	3	3	4	4	5	4.33333	4	5	5	4.66667	4	5	5	4.66667	4	65	3	3	3	1.114	-0.232404
1	3	2	1	5	1	1	1	0	0	0	0	3	3	3	3	3	3	3	4	3	2	3	4	3	4	3.66667	4	4	4	4	3	5	3	3.66667	5	4	5	4.66667	2	3	5	3.33333	4	105	5	5	5	0.838799	1.10359
1	4	2	1	5	1	0	1	1	0	0	0	5	4	5	4	4	3	3.66667	4	3	4	3.66667	3	3	3	3	3	3	2	2.66667	3	3	2	2.66667	5	4	5	4.66667	4	5	3	4	4	91	5	5	4	0.572697	-1.32569
1	4	2	3	5	1	1	0	0	1	0	0	5	4	5	4	4	4	4	4	5	4	4.33333	4	5	4	4.33333	2	2	2	2	4	5	4	4.33333	5	4	5	4.66667	5	3	5	4.33333	4	93	5	4	5	1.66457	-2.19751
1	4	2	3	5	1	0	0	0	1	1	0	5	4	4	4	5	4	4.33333	3	4	4	3.66667	5	4	5	4.66667	4	4	5	4.33333	5	5	3	4.33333	5	5	5	5	5	5	5	5	4	91	3	4	4	2.46528	0.110592
1	4	2	1	5	1	0	0	0	1	1	0	4	5	5	4	4	4	4	5	5	4	4.66667	4	4	4	4	4	4	3	3.66667	4	4	5	4.33333	5	5	5	5	5	5	5	5	4	87	4	3	4	2.33338	-0.755463
1	4	2	1	5	1	0	1	0	0	1	0	4	4	4	4	4	4	4	5	5	5	5	5	4	5	4.66667	5	5	5	5	4	5	5	4.66667	5	5	5	5	5	5	5	5	4	105	5	5	5	2.98308	0.623763
1	4	2	3	5	1	1	0	0	1	0	0	4	4	4	4	3	4	3.66667	3	3	4	3.33333	4	4	4	4	2	2	2	2	3	5	3	3.66667	5	5	5	5	3	4	5	4	4	92	4	5	5	1.01094	-1.55627
1	5	2	4	5	1	1	0	0	1	0	0	5	5	5	4	4	3	3.66667	3	3	4	3.33333	4	4	3	3.66667	4	4	4	4	5	4	3	4	5	4	5	4.66667	4	5	5	4.66667	4	35	4	5	4	1.57332	0.245592
1	5	2	1	5	1	1	0	0	1	0	0	3	4	4	4	4	4	4	3	4	5	4	4	3	3	3.33333	5	5	5	5	4	4	4	4	5	5	5	5	5	5	5	5	4	105	4	5	5	2.14963	0.601737
1	5	2	2	5	1	1	0	0	1	0	0	4	4	5	4	2	4	3.33333	4	5	5	4.66667	3	4	5	4	5	5	4	4.66667	5	5	4	4.66667	5	5	5	5	5	5	5	5	4	98	3	4	3	2.50264	0.85285
2	2	3	1	5	1	0	1	1	0	0	0	4	4	5	2	2	2	2	3	2	2	2.33333	4	3	3	3.33333	4	4	4	4	2	3	2	2.33333	5	5	5	5	2	2	2	2	4	93	4	4	4	-0.385804	2.11734
2	3	3	2	5	1	0	1	0	1	0	0	4	4	4	3	3	3	3	5	4	5	4.66667	5	3	4	4	2	2	3	2.33333	3	4	3	3.33333	4	5	5	4.66667	3	4	5	4	4	94	3	4	3	1.07179	-1.06903
2	3	3	4	5	1	0	1	1	1	0	0	5	4	5	3	3	2	2.66667	5	5	5	5	3	3	3	3	2	2	2	2	4	5	5	4.66667	5	4	5	4.66667	5	4	4	4.33333	4	94	3	4	3	1.24507	-1.45318
2	3	3	4	5	1	1	1	1	0	0	0	1	1	3	3	4	3	3.33333	5	5	4	4.66667	3	3	3	3	3	3	4	3.33333	4	5	4	4.33333	5	5	4	4.66667	4	5	5	4.66667	4	89	4	3	3	1.60961	-0.650621
2	3	3	1	5	1	1	1	0	0	0	0	5	5	4	3	3	3	3	4	4	4	4	4	3	3	3.33333	2	2	2	2	3	3	3	3	5	5	4	4.66667	5	4	5	4.66667	4	90	4	5	5	0.730469	-1.39142
2	3	3	5	5	1	1	0	0	1	0	0	4	4	5	3	4	3	3.33333	3	4	3	3.33333	4	3	3	3.33333	1	1	2	1.33333	3	4	4	3.66667	5	5	4	4.66667	3	3	4	3.33333	4	91	3	4	4	0.320811	-2.06009
2	3	3	1	5	1	1	0	1	1	0	0	3	3	3	3	2	3	2.66667	5	4	5	4.66667	4	5	4	4.33333	3	3	3	3	2	3	3	2.66667	5	5	4	4.66667	3	3	4	3.33333	4	99	4	4	4	0.819625	-0.118404
2	3	3	1	5	1	1	0	0	1	0	0	5	4	5	3	3	3	3	4	3	5	4	4	4	4	4	4	4	4	4	3	3	3	3	5	4	5	4.66667	4	5	3	4	4	57	4	5	5	1.14594	0.717423
2	3	3	1	5	1	1	0	0	1	0	0	3	5	5	3	3	3	3	3	3	4	3.33333	5	4	4	4.33333	5	5	5	5	3	5	4	4	5	5	4	4.66667	5	5	5	5	4	105	2	1	1	1.87905	2.03273
2	3	3	1	5	1	0	0	1	1	0	0	5	4	4	3	4	3	3.33333	4	5	5	4.66667	3	4	4	3.66667	3	3	3	3	4	4	3	3.66667	5	5	5	5	5	4	5	4.66667	4	35	4	3	4	1.62201	-0.911122
2	3	3	1	5	1	0	1	0	1	0	0	3	4	5	3	3	3	3	5	5	5	5	5	5	4	4.66667	5	5	2	4	5	4	5	4.66667	5	5	5	5	5	5	5	5	4	95	3	3	3	2.57675	0.488143
2	4	3	5	5	1	0	0	1	1	0	0	3	4	4	4	4	3	3.66667	5	3	3	3.66667	5	5	5	5	4	4	5	4.33333	3	4	5	4	5	5	4	4.66667	5	3	5	4.33333	4	29	3	3	4	1.96368	0.804833
2	4	3	2	5	1	0	1	0	1	0	0	4	4	4	4	3	4	3.66667	5	5	5	5	5	4	4	4.33333	5	5	4	4.66667	5	5	4	4.66667	5	5	5	5	5	5	5	5	4	34	4	4	4	2.76245	0.510078
2	6	3	2	5	1	1	1	0	1	0	0	4	4	4	4	2	2	2.66667	4	5	5	4.66667	3	3	3	3	2	2	4	2.66667	2	3	3	2.66667	5	4	5	4.66667	5	3	4	4	4	94	3	3	4	0.518136	-0.737072
2	6	3	1	5	1	0	1	1	1	0	0	3	3	3	5	4	4	4.33333	5	4	5	4.66667	3	3	3	3	3	3	3	3	3	4	4	3.66667	5	5	4	4.66667	5	4	4	4.33333	4	88	5	4	5	1.46857	-1.947
2	6	3	2	5	1	1	0	1	1	0	0	4	4	5	4	3	2	3	4	3	5	4	3	3	3	3	3	3	3	3	2	3	3	2.66667	5	5	5	5	2	2	2	2	4	84	3	3	3	0.0857661	-0.475476
[truncated: 5 more columns]
